# Supplementary material for: Transferring genomics to the clinic: distinguishing Burkitt and diffuse large B cell lymphomas
Source: Genome Med. 2015 Jul 1;7(1):64. doi: 10.1186/s13073-015-0187-6 (PMC4512160; doi:10.1186/s13073-015-0187-6)
Supplement: Additional file 3: — Gene sets tested in different classifiers. [file 13073_2015_187_MOESM3_ESM.xlsx]

## Sheet: Sheet1
Gene lists
Gene10	SMARCA4	TCF3	CTSH	STAT3	BCL2A1	CD44	NASP	RNASEH2B	PRKAR2B	PRDM10
Gene21	SMARCA4	SLC35E3	SSBP2	MME	RGCC	BMP7	BACH2	RFC3	DLEU1	TERT	TCF3	ID3	MDFIC	BCL2A1	NFKBIA	FNBP1	CTSH	CD40	STAT3	CD44	CFLAR
Gene28	SMARCA4	SLC35E3	SSBP2	MME	RGCC	BMP7	BACH2	RFC3	DLEU1	TERT	TCF3	ID3	TCL6	LEF1	C7orf10	SOX11	TUBA1A	MDFIC	S100A11	BCL2A1	NFKBIA	FNBP1	CTSH	CD40	STAT3	CD44	CFLAR	BCL3
Gene60	SMARCA4	SLC35E3	RFC3	DLEU1	TERT	NFKBIA	CD40	STAT3	BCL2A1	AHR	FNBP1	EBI3	TCF3	CFLAR	CTSH	CD44	MDFIC	SAMSN1	NREP	ID3	IL21R	BATF	TNFRSF1B	CCR7	BMP7	LY75	FAS	RBFOX2	LMO2	ENTPD1	RGCC	HCK	BCL3	SELL	RAB7L1	SSBP2	CXCL13	PBK	SOX11	BACH2	PTGDS	NCF2	TCL1A	VPREB3	BCL2	LEF1	CCND2	MME	CCL19
Gene172	SMARCA4	NDC1	ARHGEF18	GLRX5	SAC3D1	CDC25B	TAPT1	MAZ	RFC3	NREP	RGCC	BYSL	HNRNPAB	VRK1	DHFR	PNN	ID3	WHSC1	RBFOX2	TTLL12	HNRNPU	RANBP1	CDC7	GJC1	DEPDC1	ZWILCH	POLE3	TCL1A	CDKN2C	GTF3A	KIAA0226L	SLC35E3	SSBP2	NT5DC2	RFC4	GMNN	ARHGAP19	PRR11	AUTS2	PPP1R14B	HIP1R	GNA13	MYBL1	PTTG1	BMP7	DPY19L2P2	TMEM97	CKS1B	ITPR3
[truncated: 123 more columns]
